# Supplementary material for: First record of the predatory stink bug species Picromerusgriseus (Dallas) (Hemiptera, Heteroptera, Pentatomidae, Asopinae) in Japan, with an illustrated key to the Japanese species of the genus Picromerus Amyot & Serville
Source: Biodivers Data J. 2023 May 17;11:e105293. doi: 10.3897/BDJ.11.e105293 (PMC10209712; doi:10.3897/BDJ.11.e105293)
Supplement: XML Treatment for Picromerus griseus [file BDJ.11.e105293-treatment1.xml]

<!DOCTYPE tp:taxon-treatment
  PUBLIC "-//TaxonX//DTD Taxonomic Treatment Publishing DTD v0 20100105//EN" "tax-treatment-NSO.dtd">
<tp:taxon-treatment xmlns:tp="http://www.plazi.org/taxpub"><tp:treatment-meta><mixed-citation publication-type="journal"><person-group><name><surname>Souma</surname><given-names>Jun</given-names></name><name><surname>Utagawa</surname><given-names>Akihiro</given-names></name><name><surname>Ishikawa</surname><given-names>Tadashi</given-names></name></person-group><article-title>First record of the predatory stink bug species <italic><tp:taxon-name><tp:taxon-name-part taxon-name-part-type="genus" reg="Picromerus">Picromerus</tp:taxon-name-part><tp:taxon-name-part taxon-name-part-type="species" reg="griseus">griseus</tp:taxon-name-part></tp:taxon-name></italic> (Dallas) (<tp:taxon-name><tp:taxon-name-part taxon-name-part-type="order">Hemiptera</tp:taxon-name-part></tp:taxon-name>, <tp:taxon-name><tp:taxon-name-part taxon-name-part-type="suborder">Heteroptera</tp:taxon-name-part></tp:taxon-name>, <tp:taxon-name><tp:taxon-name-part taxon-name-part-type="family">Pentatomidae</tp:taxon-name-part></tp:taxon-name>, <tp:taxon-name><tp:taxon-name-part taxon-name-part-type="subfamily">Asopinae</tp:taxon-name-part></tp:taxon-name>) in Japan, with an illustrated key to the Japanese species of the genus <italic><tp:taxon-name><tp:taxon-name-part taxon-name-part-type="genus" reg="Picromerus">Picromerus</tp:taxon-name-part></tp:taxon-name></italic> Amyot &amp; Serville</article-title><source>Biodivers Data J</source><day>17</day><month>05</month><year>2023</year><volume>11</volume><pub-id pub-id-type="doi">10.3897/BDJ.11.e105293</pub-id></mixed-citation></tp:treatment-meta><tp:nomenclature><tp:taxon-name>
            <object-id xmlns:xlink="http://www.w3.org/1999/xlink" content-type="arpha" xlink:type="simple">77EEBAC0-304E-5F94-8CDF-CE8E4A7B3777</object-id>
            <tp:taxon-name-part taxon-name-part-type="genus">Picromerus</tp:taxon-name-part>
            <tp:taxon-name-part taxon-name-part-type="species">griseus</tp:taxon-name-part>
          </tp:taxon-name><tp:taxon-authority>(Dallas, 1851)</tp:taxon-authority><tp:nomenclature-citation-list><tp:nomenclature-citation><tp:taxon-name>
                <tp:taxon-name-part taxon-name-part-type="genus" reg="Picromerus"/>
                <tp:taxon-name-part taxon-name-part-type="species" reg="griseus"/>
              </tp:taxon-name><comment><italic><tp:taxon-name><tp:taxon-name-part taxon-name-part-type="genus" reg="Canthecona">Canthecona</tp:taxon-name-part><tp:taxon-name-part taxon-name-part-type="species" reg="grisea">grisea</tp:taxon-name-part></tp:taxon-name></italic> Dallas, 1851 - <xref ref-type="bibr" rid="B9721003">Dallas (1851)</xref>: 92, new species and description.</comment></tp:nomenclature-citation><tp:nomenclature-citation><tp:taxon-name>
                <tp:taxon-name-part taxon-name-part-type="genus" reg="Picromerus"/>
                <tp:taxon-name-part taxon-name-part-type="species" reg="griseus"/>
              </tp:taxon-name><comment><italic><tp:taxon-name><tp:taxon-name-part taxon-name-part-type="genus" reg="Picromerus">Picromerus</tp:taxon-name-part><tp:taxon-name-part taxon-name-part-type="species" reg="obtusus">obtusus</tp:taxon-name-part></tp:taxon-name></italic> Walker, 1867 - <xref ref-type="bibr" rid="B9721181">Walker (1867)</xref>: 133, new species and description; <xref ref-type="bibr" rid="B9721122">Schouteden (1907)</xref>: 25, synonymised with <italic><tp:taxon-name><tp:taxon-name-part taxon-name-part-type="genus" reg="Picromerus">Picromerus</tp:taxon-name-part><tp:taxon-name-part taxon-name-part-type="species" reg="griseus">griseus</tp:taxon-name-part></tp:taxon-name></italic>.</comment></tp:nomenclature-citation><tp:nomenclature-citation><tp:taxon-name>
                <tp:taxon-name-part taxon-name-part-type="genus" reg="Picromerus"/>
                <tp:taxon-name-part taxon-name-part-type="species" reg="griseus"/>
              </tp:taxon-name><comment><italic><tp:taxon-name><tp:taxon-name-part taxon-name-part-type="genus" reg="Picromerus">Picromerus</tp:taxon-name-part><tp:taxon-name-part taxon-name-part-type="species" reg="nigrivitta">nigrivitta</tp:taxon-name-part></tp:taxon-name></italic> Walker, 1867 - <xref ref-type="bibr" rid="B9721181">Walker (1867)</xref>: 133, new species and description; <xref ref-type="bibr" rid="B9721011">Distant (1900)</xref>: 58, synonymised with <italic><tp:taxon-name><tp:taxon-name-part taxon-name-part-type="genus" reg="Picromerus">Picromerus</tp:taxon-name-part><tp:taxon-name-part taxon-name-part-type="species" reg="obtusus">obtusus</tp:taxon-name-part></tp:taxon-name></italic>.</comment></tp:nomenclature-citation><tp:nomenclature-citation><tp:taxon-name>
                <tp:taxon-name-part taxon-name-part-type="genus" reg="Picromerus"/>
                <tp:taxon-name-part taxon-name-part-type="species" reg="griseus"/>
              </tp:taxon-name><comment><italic><tp:taxon-name><tp:taxon-name-part taxon-name-part-type="genus" reg="Picromerus">Picromerus</tp:taxon-name-part><tp:taxon-name-part taxon-name-part-type="species" reg="sundanus">sundanus</tp:taxon-name-part></tp:taxon-name></italic> Breddin, 1902 - <xref ref-type="bibr" rid="B9720994">Breddin (1902)</xref>: 96, new species and description; <xref ref-type="bibr" rid="B9721164">Thomas (1994)</xref>: 192, synonymised with <italic><tp:taxon-name><tp:taxon-name-part taxon-name-part-type="genus" reg="Picromerus">Picromerus</tp:taxon-name-part><tp:taxon-name-part taxon-name-part-type="species" reg="griseus">griseus</tp:taxon-name-part></tp:taxon-name></italic>. <xref ref-type="bibr" rid="B9721033">Gaedike (1971)</xref>: 100, designation of lectotype.</comment></tp:nomenclature-citation><tp:nomenclature-citation><tp:taxon-name>
                <tp:taxon-name-part taxon-name-part-type="genus" reg="Picromerus"/>
                <tp:taxon-name-part taxon-name-part-type="species" reg="griseus"/>
              </tp:taxon-name><comment><italic><tp:taxon-name><tp:taxon-name-part taxon-name-part-type="genus" reg="Picromerus">Picromerus</tp:taxon-name-part><tp:taxon-name-part taxon-name-part-type="species" reg="griseus">griseus</tp:taxon-name-part></tp:taxon-name></italic> Schouteden, 1907 - <xref ref-type="bibr" rid="B9721122">Schouteden (1907)</xref>: 25, new combination; <xref ref-type="bibr" rid="B9721164">Thomas (1994)</xref>: 192, catalogue and distribution; <xref ref-type="bibr" rid="B9721092">Rider (2006)</xref>: 243, catalogue and distribution; <xref ref-type="bibr" rid="B9721198">Zhao et al. (2013)</xref>: 73, diagnosis, figure, and distribution; <xref ref-type="bibr" rid="B9721207">Zheng and Lin (2013)</xref>: 145, figure and distribution.</comment></tp:nomenclature-citation></tp:nomenclature-citation-list></tp:nomenclature><tp:treatment-sec sec-type="materials"><title>Materials</title><list list-type="alpha-lower" list-content="occurrences"><list-item><p><bold>Type status:</bold> <named-content xmlns:xlink="http://www.w3.org/1999/xlink" content-type="dwc:typeStatus" xlink:type="simple">Other material</named-content>. <bold>Occurrence:</bold> recordedBy: <named-content xmlns:xlink="http://www.w3.org/1999/xlink" content-type="dwc:recordedBy" xlink:type="simple">Akihiro Utagawa</named-content>; individualCount: <named-content xmlns:xlink="http://www.w3.org/1999/xlink" content-type="dwc:individualCount" xlink:type="simple">1</named-content>; sex: <named-content xmlns:xlink="http://www.w3.org/1999/xlink" content-type="dwc:sex" xlink:type="simple">male</named-content>; lifeStage: <named-content xmlns:xlink="http://www.w3.org/1999/xlink" content-type="dwc:lifeStage" xlink:type="simple">adult</named-content>; occurrenceID: <named-content xmlns:xlink="http://www.w3.org/1999/xlink" content-type="dwc:occurrenceID" xlink:type="simple">B9C40A18-594B-59E7-BCA1-4AB46599AC3E</named-content>; <bold>Taxon:</bold> scientificName: <named-content xmlns:xlink="http://www.w3.org/1999/xlink" content-type="dwc:scientificName" xlink:type="simple"><italic><tp:taxon-name><tp:taxon-name-part taxon-name-part-type="genus" reg="Picromerus">Picromerus</tp:taxon-name-part><tp:taxon-name-part taxon-name-part-type="species" reg="griseus">griseus</tp:taxon-name-part></tp:taxon-name></italic> (Dallas, 1851)</named-content>; namePublishedIn: <named-content xmlns:xlink="http://www.w3.org/1999/xlink" content-type="dwc:namePublishedIn" xlink:type="simple">1851</named-content>; kingdom: <named-content xmlns:xlink="http://www.w3.org/1999/xlink" content-type="dwc:kingdom" xlink:type="simple"><tp:taxon-name><tp:taxon-name-part taxon-name-part-type="kingdom">Animalia</tp:taxon-name-part></tp:taxon-name></named-content>; phylum: <named-content xmlns:xlink="http://www.w3.org/1999/xlink" content-type="dwc:phylum" xlink:type="simple"><tp:taxon-name><tp:taxon-name-part taxon-name-part-type="phylum">Arthropoda</tp:taxon-name-part></tp:taxon-name></named-content>; class: <named-content xmlns:xlink="http://www.w3.org/1999/xlink" content-type="dwc:class" xlink:type="simple"><tp:taxon-name><tp:taxon-name-part taxon-name-part-type="class">Insecta</tp:taxon-name-part></tp:taxon-name></named-content>; order: <named-content xmlns:xlink="http://www.w3.org/1999/xlink" content-type="dwc:order" xlink:type="simple"><tp:taxon-name><tp:taxon-name-part taxon-name-part-type="order">Hemiptera</tp:taxon-name-part></tp:taxon-name></named-content>; family: <named-content xmlns:xlink="http://www.w3.org/1999/xlink" content-type="dwc:family" xlink:type="simple"><tp:taxon-name><tp:taxon-name-part taxon-name-part-type="family">Pentatomidae</tp:taxon-name-part></tp:taxon-name></named-content>; genus: <named-content xmlns:xlink="http://www.w3.org/1999/xlink" content-type="dwc:genus" xlink:type="simple"><tp:taxon-name><tp:taxon-name-part taxon-name-part-type="genus">Picromerus</tp:taxon-name-part></tp:taxon-name></named-content>; specificEpithet: <named-content xmlns:xlink="http://www.w3.org/1999/xlink" content-type="dwc:specificEpithet" xlink:type="simple"><italic><tp:taxon-name><tp:taxon-name-part taxon-name-part-type="genus" reg="Picromerus"/><tp:taxon-name-part taxon-name-part-type="species" reg="griseus">griseus</tp:taxon-name-part></tp:taxon-name></italic></named-content>; scientificNameAuthorship: <named-content xmlns:xlink="http://www.w3.org/1999/xlink" content-type="dwc:scientificNameAuthorship" xlink:type="simple">Dallas</named-content>; <bold>Location:</bold> islandGroup: <named-content xmlns:xlink="http://www.w3.org/1999/xlink" content-type="dwc:islandGroup" xlink:type="simple">Ryukyu Islands</named-content>; island: <named-content xmlns:xlink="http://www.w3.org/1999/xlink" content-type="dwc:island" xlink:type="simple">Ishigaki Island</named-content>; country: <named-content xmlns:xlink="http://www.w3.org/1999/xlink" content-type="dwc:country" xlink:type="simple">Japan</named-content>; countryCode: <named-content xmlns:xlink="http://www.w3.org/1999/xlink" content-type="dwc:countryCode" xlink:type="simple">Okinawa</named-content>; municipality: <named-content xmlns:xlink="http://www.w3.org/1999/xlink" content-type="dwc:municipality" xlink:type="simple">Ishigaki-shi</named-content>; locality: <named-content xmlns:xlink="http://www.w3.org/1999/xlink" content-type="dwc:locality" xlink:type="simple">Sakieda</named-content>; decimalLatitude: <named-content xmlns:xlink="http://www.w3.org/1999/xlink" content-type="dwc:decimalLatitude" xlink:type="simple">24.438250</named-content>; decimalLongitude: <named-content xmlns:xlink="http://www.w3.org/1999/xlink" content-type="dwc:decimalLongitude" xlink:type="simple">124.102167</named-content>; geodeticDatum: <named-content xmlns:xlink="http://www.w3.org/1999/xlink" content-type="dwc:geodeticDatum" xlink:type="simple">WGS84</named-content>; <bold>Identification:</bold> identifiedBy: <named-content xmlns:xlink="http://www.w3.org/1999/xlink" content-type="dwc:identifiedBy" xlink:type="simple">Jun Souma</named-content>; dateIdentified: <named-content xmlns:xlink="http://www.w3.org/1999/xlink" content-type="dwc:dateIdentified" xlink:type="simple">2023</named-content>; <bold>Event:</bold> samplingProtocol: <named-content xmlns:xlink="http://www.w3.org/1999/xlink" content-type="dwc:samplingProtocol" xlink:type="simple">none specified</named-content>; eventDate: <named-content xmlns:xlink="http://www.w3.org/1999/xlink" content-type="dwc:eventDate" xlink:type="simple">08-11-2022</named-content>; <bold>Record Level:</bold> institutionCode: <named-content xmlns:xlink="http://www.w3.org/1999/xlink" content-type="dwc:institutionCode" xlink:type="simple">TUA</named-content>; basisOfRecord: <named-content xmlns:xlink="http://www.w3.org/1999/xlink" content-type="dwc:basisOfRecord" xlink:type="simple">PreservedSpecimen</named-content></p></list-item></list></tp:treatment-sec><tp:treatment-sec sec-type="Diagnosis"><title>Diagnosis</title><p><italic><tp:taxon-name><tp:taxon-name-part taxon-name-part-type="genus" reg="Picromerus">Picromerus</tp:taxon-name-part><tp:taxon-name-part taxon-name-part-type="species" reg="griseus">griseus</tp:taxon-name-part></tp:taxon-name></italic> can be distinguished from other species of the genus using a combination of the following characteristics: head, pronotum, scutellum and femora uniformly brown (Fig. <xref ref-type="fig" rid="F9734398">1</xref><xref ref-type="fig" rid="F9734403">a</xref>, <xref ref-type="fig" rid="F9734404">b</xref>); humeral angle of pronotum strongly protruding laterad, acute at apex, posteriorly with a distinct subapical prominence (Fig. <xref ref-type="fig" rid="F9734426">2</xref><xref ref-type="fig" rid="F9734431">a</xref>); posterior margin of genital capsule weakly curved inwards in middle part (Fig. <xref ref-type="fig" rid="F9734613">4</xref><xref ref-type="fig" rid="F9734618">a</xref>); and paramere weakly curved inwards in apical part in dorsal and caudal views, distinctly concave along inner margin in dorsolateral view (Figs <xref ref-type="fig" rid="F9734444">3</xref><xref ref-type="fig" rid="F9734450">a</xref>, <xref ref-type="fig" rid="F9734697">5</xref><xref ref-type="fig" rid="F9734702">a</xref>, <xref ref-type="fig" rid="F9734706">6</xref><xref ref-type="fig" rid="F9734719">a</xref>).</p></tp:treatment-sec><tp:treatment-sec sec-type="Distribution"><title>Distribution</title><p>Japan (Ryukyu Islands: Ishigaki Island), Bangladesh, Bhutan, China, Indonesia, Myanmar, Pakistan, Taiwan (<xref ref-type="bibr" rid="B9721164">Thomas 1994</xref>, <xref ref-type="bibr" rid="B9721092">Rider 2006</xref>, <xref ref-type="bibr" rid="B9721198">Zhao et al. 2013</xref>, <xref ref-type="bibr" rid="B9721207">Zheng and Lin 2013</xref>, present study).</p><p>The discovery of <italic><tp:taxon-name><tp:taxon-name-part taxon-name-part-type="genus" reg="Picromerus">Picromerus</tp:taxon-name-part><tp:taxon-name-part taxon-name-part-type="species" reg="griseus">griseus</tp:taxon-name-part></tp:taxon-name></italic> from Japan represents the easternmost record of the species.</p></tp:treatment-sec><tp:treatment-sec sec-type="Biology"><title>Biology</title><p><italic><tp:taxon-name><tp:taxon-name-part taxon-name-part-type="genus" reg="Picromerus">Picromerus</tp:taxon-name-part><tp:taxon-name-part taxon-name-part-type="species" reg="griseus">griseus</tp:taxon-name-part></tp:taxon-name></italic> was collected from grasslands surrounding fields in Japan. In Japan, adult<italic>s</italic> are collected in November; however, the nymphs are unknown.</p></tp:treatment-sec><tp:treatment-sec sec-type="Taxon discussion"><title>Taxon discussion</title><p>The specimen recorded above (Figs <xref ref-type="fig" rid="F9734398">1</xref><xref ref-type="fig" rid="F9734403">a</xref>, <xref ref-type="fig" rid="F9734404">b</xref>, <xref ref-type="fig" rid="F9734426">2</xref><xref ref-type="fig" rid="F9734431">a</xref>, <xref ref-type="fig" rid="F9734444">3</xref><xref ref-type="fig" rid="F9734450">a</xref>, <xref ref-type="fig" rid="F9734613">4</xref><xref ref-type="fig" rid="F9734618">a</xref>, <xref ref-type="fig" rid="F9734697">5</xref><xref ref-type="fig" rid="F9734702">a</xref>, <xref ref-type="fig" rid="F9734706">6</xref><xref ref-type="fig" rid="F9734719">a</xref>) matched the photographs and descriptions (<xref ref-type="bibr" rid="B9721003">Dallas 1851</xref>, <xref ref-type="bibr" rid="B9721198">Zhao et al. 2013</xref>) of <italic><tp:taxon-name><tp:taxon-name-part taxon-name-part-type="genus" reg="Picromerus">Picromerus</tp:taxon-name-part><tp:taxon-name-part taxon-name-part-type="species" reg="griseus">griseus</tp:taxon-name-part></tp:taxon-name></italic> in terms of morphological characteristics, including the humeral angle and male genitalia. The Japanese specimen was identified as <italic><tp:taxon-name><tp:taxon-name-part taxon-name-part-type="genus" reg="Picromerus">P.</tp:taxon-name-part><tp:taxon-name-part taxon-name-part-type="species" reg="griseus">griseus</tp:taxon-name-part></tp:taxon-name></italic> using a key for the East Asian species of <italic><tp:taxon-name><tp:taxon-name-part taxon-name-part-type="genus" reg="Picromerus">Picromerus</tp:taxon-name-part></tp:taxon-name></italic> (<xref ref-type="bibr" rid="B9721198">Zhao et al. 2013</xref>), based on its morphological characteristics. However, the colouration of the connexivum of the Japanese specimen (yellow and black) did not match the above-mentioned key (entirely black). To the best of our knowledge, Japanese populations of <italic><tp:taxon-name><tp:taxon-name-part taxon-name-part-type="genus" reg="Picromerus">P.</tp:taxon-name-part><tp:taxon-name-part taxon-name-part-type="species" reg="bidens">bidens</tp:taxon-name-part></tp:taxon-name></italic> and <italic><tp:taxon-name><tp:taxon-name-part taxon-name-part-type="genus" reg="Picromerus">P.</tp:taxon-name-part><tp:taxon-name-part taxon-name-part-type="species" reg="lewisi">lewisi</tp:taxon-name-part></tp:taxon-name></italic> show a high degree of intraspecific variation in the colouration of the connexivum (yellow and black to entirely black) (Figs <xref ref-type="fig" rid="F9734398">1</xref><xref ref-type="fig" rid="F9734405">c</xref>, <xref ref-type="fig" rid="F9734406">d</xref>, <xref ref-type="fig" rid="F9734767">7</xref>). In conclusion, we did not use the colouration of the connexivum as a diagnostic characteristic of <italic><tp:taxon-name><tp:taxon-name-part taxon-name-part-type="genus" reg="Picromerus">Picromerus</tp:taxon-name-part></tp:taxon-name></italic> and identified the Japanese specimen as <italic><tp:taxon-name><tp:taxon-name-part taxon-name-part-type="genus" reg="Picromerus">P.</tp:taxon-name-part><tp:taxon-name-part taxon-name-part-type="species" reg="griseus">griseus</tp:taxon-name-part></tp:taxon-name></italic>, based on the shape of the humeral angle and male genitalia.</p></tp:treatment-sec><tp:treatment-sec><!--Section generated to contain objects referenced in tp:taxon-treatment.--><fig-group id="F9734398" position="float" orientation="portrait"><caption><p>Habitus of three species of <italic><tp:taxon-name><tp:taxon-name-part taxon-name-part-type="genus" reg="Picromerus">Picromerus</tp:taxon-name-part></tp:taxon-name></italic> from Japan.</p></caption><fig id="F9734403" position="float" orientation="portrait"><object-id xmlns:xlink="http://www.w3.org/1999/xlink" content-type="arpha" xlink:type="simple">C986AD95-EE21-5F15-A161-6B963EA37179</object-id><object-id xmlns:xlink="http://www.w3.org/1999/xlink" content-type="doi" xlink:type="simple">10.3897/BDJ.11.e105293.figure1a</object-id><label>Figure 1a.</label><caption><p><italic><tp:taxon-name><tp:taxon-name-part taxon-name-part-type="genus" reg="Picromerus">Picromerus</tp:taxon-name-part><tp:taxon-name-part taxon-name-part-type="species" reg="griseus">griseus</tp:taxon-name-part></tp:taxon-name></italic>, dorsal view.</p></caption><graphic xmlns:xlink="http://www.w3.org/1999/xlink" xlink:href="bdj-11-e105293-g001_a.jpg" xlink:type="simple" position="float" orientation="portrait" id="oo_840743.jpg"><uri content-type="original_file" xlink:type="simple">https://binary.pensoft.net/fig/840743</uri></graphic></fig><fig id="F9734404" position="float" orientation="portrait"><object-id xmlns:xlink="http://www.w3.org/1999/xlink" content-type="arpha" xlink:type="simple">674F98BF-1F58-5FAE-960B-F7F0B2A13333</object-id><object-id xmlns:xlink="http://www.w3.org/1999/xlink" content-type="doi" xlink:type="simple">10.3897/BDJ.11.e105293.figure1b</object-id><label>Figure 1b.</label><caption><p><italic><tp:taxon-name><tp:taxon-name-part taxon-name-part-type="genus" reg="Picromerus">Picromerus</tp:taxon-name-part><tp:taxon-name-part taxon-name-part-type="species" reg="griseus">griseus</tp:taxon-name-part></tp:taxon-name></italic>, ventral view.</p></caption><graphic xmlns:xlink="http://www.w3.org/1999/xlink" xlink:href="bdj-11-e105293-g001_b.jpg" xlink:type="simple" position="float" orientation="portrait" id="oo_840744.jpg"><uri content-type="original_file" xlink:type="simple">https://binary.pensoft.net/fig/840744</uri></graphic></fig><fig id="F9734405" position="float" orientation="portrait"><object-id xmlns:xlink="http://www.w3.org/1999/xlink" content-type="arpha" xlink:type="simple">1170A64E-2279-5C69-B005-FA771DE6A7A8</object-id><object-id xmlns:xlink="http://www.w3.org/1999/xlink" content-type="doi" xlink:type="simple">10.3897/BDJ.11.e105293.figure1c</object-id><label>Figure 1c.</label><caption><p><italic><tp:taxon-name><tp:taxon-name-part taxon-name-part-type="genus" reg="Picromerus">Picromerus</tp:taxon-name-part><tp:taxon-name-part taxon-name-part-type="species" reg="bidens">bidens</tp:taxon-name-part></tp:taxon-name></italic>, dorsal view.</p></caption><graphic xmlns:xlink="http://www.w3.org/1999/xlink" xlink:href="bdj-11-e105293-g001_c.jpg" xlink:type="simple" position="float" orientation="portrait" id="oo_840745.jpg"><uri content-type="original_file" xlink:type="simple">https://binary.pensoft.net/fig/840745</uri></graphic></fig><fig id="F9734406" position="float" orientation="portrait"><object-id xmlns:xlink="http://www.w3.org/1999/xlink" content-type="arpha" xlink:type="simple">B57BE635-2A6A-5ECD-944C-7FC8FD7E1CA7</object-id><object-id xmlns:xlink="http://www.w3.org/1999/xlink" content-type="doi" xlink:type="simple">10.3897/BDJ.11.e105293.figure1d</object-id><label>Figure 1d.</label><caption><p><italic><tp:taxon-name><tp:taxon-name-part taxon-name-part-type="genus" reg="Picromerus">Picromerus</tp:taxon-name-part><tp:taxon-name-part taxon-name-part-type="species" reg="lewisi">lewisi</tp:taxon-name-part></tp:taxon-name></italic>, dorsal view.</p></caption><graphic xmlns:xlink="http://www.w3.org/1999/xlink" xlink:href="bdj-11-e105293-g001_d.jpg" xlink:type="simple" position="float" orientation="portrait" id="oo_840746.jpg"><uri content-type="original_file" xlink:type="simple">https://binary.pensoft.net/fig/840746</uri></graphic></fig></fig-group><fig id="F9734403" position="float" orientation="portrait"><object-id xmlns:xlink="http://www.w3.org/1999/xlink" content-type="arpha" xlink:type="simple">C986AD95-EE21-5F15-A161-6B963EA37179</object-id><object-id xmlns:xlink="http://www.w3.org/1999/xlink" content-type="doi" xlink:type="simple">10.3897/BDJ.11.e105293.figure1a</object-id><label>Figure 1a.</label><caption><p><italic><tp:taxon-name><tp:taxon-name-part taxon-name-part-type="genus" reg="Picromerus">Picromerus</tp:taxon-name-part><tp:taxon-name-part taxon-name-part-type="species" reg="griseus">griseus</tp:taxon-name-part></tp:taxon-name></italic>, dorsal view.</p></caption><graphic xmlns:xlink="http://www.w3.org/1999/xlink" xlink:href="bdj-11-e105293-g001_a.jpg" xlink:type="simple" position="float" orientation="portrait" id="oo_840743.jpg"><uri content-type="original_file" xlink:type="simple">https://binary.pensoft.net/fig/840743</uri></graphic></fig><fig id="F9734404" position="float" orientation="portrait"><object-id xmlns:xlink="http://www.w3.org/1999/xlink" content-type="arpha" xlink:type="simple">674F98BF-1F58-5FAE-960B-F7F0B2A13333</object-id><object-id xmlns:xlink="http://www.w3.org/1999/xlink" content-type="doi" xlink:type="simple">10.3897/BDJ.11.e105293.figure1b</object-id><label>Figure 1b.</label><caption><p><italic><tp:taxon-name><tp:taxon-name-part taxon-name-part-type="genus" reg="Picromerus">Picromerus</tp:taxon-name-part><tp:taxon-name-part taxon-name-part-type="species" reg="griseus">griseus</tp:taxon-name-part></tp:taxon-name></italic>, ventral view.</p></caption><graphic xmlns:xlink="http://www.w3.org/1999/xlink" xlink:href="bdj-11-e105293-g001_b.jpg" xlink:type="simple" position="float" orientation="portrait" id="oo_840744.jpg"><uri content-type="original_file" xlink:type="simple">https://binary.pensoft.net/fig/840744</uri></graphic></fig><fig-group id="F9734426" position="float" orientation="portrait"><caption><p>Heads and pronota of three species of <italic><tp:taxon-name><tp:taxon-name-part taxon-name-part-type="genus" reg="Picromerus">Picromerus</tp:taxon-name-part></tp:taxon-name></italic> from Japan, dorsal view.</p></caption><fig id="F9734431" position="float" orientation="portrait"><object-id xmlns:xlink="http://www.w3.org/1999/xlink" content-type="arpha" xlink:type="simple">61A2F253-0539-58C6-94DE-996C7B8AE62B</object-id><object-id xmlns:xlink="http://www.w3.org/1999/xlink" content-type="doi" xlink:type="simple">10.3897/BDJ.11.e105293.figure2a</object-id><label>Figure 2a.</label><caption><p><italic><tp:taxon-name><tp:taxon-name-part taxon-name-part-type="genus" reg="Picromerus">Picromerus</tp:taxon-name-part><tp:taxon-name-part taxon-name-part-type="species" reg="griseus">griseus</tp:taxon-name-part></tp:taxon-name></italic>.</p></caption><graphic xmlns:xlink="http://www.w3.org/1999/xlink" xlink:href="bdj-11-e105293-g002_a.jpg" xlink:type="simple" position="float" orientation="portrait" id="oo_840719.jpg"><uri content-type="original_file" xlink:type="simple">https://binary.pensoft.net/fig/840719</uri></graphic></fig><fig id="F9734432" position="float" orientation="portrait"><object-id xmlns:xlink="http://www.w3.org/1999/xlink" content-type="arpha" xlink:type="simple">0C663A42-E077-5D50-A598-ACF5CE95D09C</object-id><object-id xmlns:xlink="http://www.w3.org/1999/xlink" content-type="doi" xlink:type="simple">10.3897/BDJ.11.e105293.figure2b</object-id><label>Figure 2b.</label><caption><p><italic><tp:taxon-name><tp:taxon-name-part taxon-name-part-type="genus" reg="Picromerus">Picromerus</tp:taxon-name-part><tp:taxon-name-part taxon-name-part-type="species" reg="bidens">bidens</tp:taxon-name-part></tp:taxon-name></italic>.</p></caption><graphic xmlns:xlink="http://www.w3.org/1999/xlink" xlink:href="bdj-11-e105293-g002_b.jpg" xlink:type="simple" position="float" orientation="portrait" id="oo_840720.jpg"><uri content-type="original_file" xlink:type="simple">https://binary.pensoft.net/fig/840720</uri></graphic></fig><fig id="F9734433" position="float" orientation="portrait"><object-id xmlns:xlink="http://www.w3.org/1999/xlink" content-type="arpha" xlink:type="simple">0FC7B9EA-B95C-55F0-BE84-D67882D3DE13</object-id><object-id xmlns:xlink="http://www.w3.org/1999/xlink" content-type="doi" xlink:type="simple">10.3897/BDJ.11.e105293.figure2c</object-id><label>Figure 2c.</label><caption><p><italic><tp:taxon-name><tp:taxon-name-part taxon-name-part-type="genus" reg="Picromerus">Picromerus</tp:taxon-name-part><tp:taxon-name-part taxon-name-part-type="species" reg="lewisi">lewisi</tp:taxon-name-part></tp:taxon-name></italic>.</p></caption><graphic xmlns:xlink="http://www.w3.org/1999/xlink" xlink:href="bdj-11-e105293-g002_c.jpg" xlink:type="simple" position="float" orientation="portrait" id="oo_840721.jpg"><uri content-type="original_file" xlink:type="simple">https://binary.pensoft.net/fig/840721</uri></graphic></fig></fig-group><fig id="F9734431" position="float" orientation="portrait"><object-id xmlns:xlink="http://www.w3.org/1999/xlink" content-type="arpha" xlink:type="simple">61A2F253-0539-58C6-94DE-996C7B8AE62B</object-id><object-id xmlns:xlink="http://www.w3.org/1999/xlink" content-type="doi" xlink:type="simple">10.3897/BDJ.11.e105293.figure2a</object-id><label>Figure 2a.</label><caption><p><italic><tp:taxon-name><tp:taxon-name-part taxon-name-part-type="genus" reg="Picromerus">Picromerus</tp:taxon-name-part><tp:taxon-name-part taxon-name-part-type="species" reg="griseus">griseus</tp:taxon-name-part></tp:taxon-name></italic>.</p></caption><graphic xmlns:xlink="http://www.w3.org/1999/xlink" xlink:href="bdj-11-e105293-g002_a.jpg" xlink:type="simple" position="float" orientation="portrait" id="oo_840719.jpg"><uri content-type="original_file" xlink:type="simple">https://binary.pensoft.net/fig/840719</uri></graphic></fig><fig-group id="F9734613" position="float" orientation="portrait"><caption><p>Genital capsules of three species of <italic><tp:taxon-name><tp:taxon-name-part taxon-name-part-type="genus" reg="Picromerus">Picromerus</tp:taxon-name-part></tp:taxon-name></italic> from Japan, ventral view.</p></caption><fig id="F9734618" position="float" orientation="portrait"><object-id xmlns:xlink="http://www.w3.org/1999/xlink" content-type="arpha" xlink:type="simple">67A87F7A-482C-50FB-AC40-2D746560F71D</object-id><object-id xmlns:xlink="http://www.w3.org/1999/xlink" content-type="doi" xlink:type="simple">10.3897/BDJ.11.e105293.figure4a</object-id><label>Figure 4a.</label><caption><p><italic><tp:taxon-name><tp:taxon-name-part taxon-name-part-type="genus" reg="Picromerus">Picromerus</tp:taxon-name-part><tp:taxon-name-part taxon-name-part-type="species" reg="griseus">griseus</tp:taxon-name-part></tp:taxon-name></italic>.</p></caption><graphic xmlns:xlink="http://www.w3.org/1999/xlink" xlink:href="bdj-11-e105293-g004_a.jpg" xlink:type="simple" position="float" orientation="portrait" id="oo_840733.jpg"><uri content-type="original_file" xlink:type="simple">https://binary.pensoft.net/fig/840733</uri></graphic></fig><fig id="F9734619" position="float" orientation="portrait"><object-id xmlns:xlink="http://www.w3.org/1999/xlink" content-type="arpha" xlink:type="simple">FC945A2B-FF97-5139-B370-368B3724068B</object-id><object-id xmlns:xlink="http://www.w3.org/1999/xlink" content-type="doi" xlink:type="simple">10.3897/BDJ.11.e105293.figure4b</object-id><label>Figure 4b.</label><caption><p><italic><tp:taxon-name><tp:taxon-name-part taxon-name-part-type="genus" reg="Picromerus">Picromerus</tp:taxon-name-part><tp:taxon-name-part taxon-name-part-type="species" reg="bidens">bidens</tp:taxon-name-part></tp:taxon-name></italic>.</p></caption><graphic xmlns:xlink="http://www.w3.org/1999/xlink" xlink:href="bdj-11-e105293-g004_b.jpg" xlink:type="simple" position="float" orientation="portrait" id="oo_840734.jpg"><uri content-type="original_file" xlink:type="simple">https://binary.pensoft.net/fig/840734</uri></graphic></fig><fig id="F9734620" position="float" orientation="portrait"><object-id xmlns:xlink="http://www.w3.org/1999/xlink" content-type="arpha" xlink:type="simple">8CD707C7-41BF-52A6-B63F-7E24069A5BD2</object-id><object-id xmlns:xlink="http://www.w3.org/1999/xlink" content-type="doi" xlink:type="simple">10.3897/BDJ.11.e105293.figure4c</object-id><label>Figure 4c.</label><caption><p><italic><tp:taxon-name><tp:taxon-name-part taxon-name-part-type="genus" reg="Picromerus">Picromerus</tp:taxon-name-part><tp:taxon-name-part taxon-name-part-type="species" reg="lewisi">lewisi</tp:taxon-name-part></tp:taxon-name></italic>.</p></caption><graphic xmlns:xlink="http://www.w3.org/1999/xlink" xlink:href="bdj-11-e105293-g004_c.jpg" xlink:type="simple" position="float" orientation="portrait" id="oo_840735.jpg"><uri content-type="original_file" xlink:type="simple">https://binary.pensoft.net/fig/840735</uri></graphic></fig></fig-group><fig id="F9734618" position="float" orientation="portrait"><object-id xmlns:xlink="http://www.w3.org/1999/xlink" content-type="arpha" xlink:type="simple">67A87F7A-482C-50FB-AC40-2D746560F71D</object-id><object-id xmlns:xlink="http://www.w3.org/1999/xlink" content-type="doi" xlink:type="simple">10.3897/BDJ.11.e105293.figure4a</object-id><label>Figure 4a.</label><caption><p><italic><tp:taxon-name><tp:taxon-name-part taxon-name-part-type="genus" reg="Picromerus">Picromerus</tp:taxon-name-part><tp:taxon-name-part taxon-name-part-type="species" reg="griseus">griseus</tp:taxon-name-part></tp:taxon-name></italic>.</p></caption><graphic xmlns:xlink="http://www.w3.org/1999/xlink" xlink:href="bdj-11-e105293-g004_a.jpg" xlink:type="simple" position="float" orientation="portrait" id="oo_840733.jpg"><uri content-type="original_file" xlink:type="simple">https://binary.pensoft.net/fig/840733</uri></graphic></fig><fig-group id="F9734444" position="float" orientation="portrait"><caption><p>Genital capsules of three species of <italic><tp:taxon-name><tp:taxon-name-part taxon-name-part-type="genus" reg="Picromerus">Picromerus</tp:taxon-name-part></tp:taxon-name></italic> from Japan, dorsal view.</p></caption><fig id="F9734450" position="float" orientation="portrait"><object-id xmlns:xlink="http://www.w3.org/1999/xlink" content-type="arpha" xlink:type="simple">3C187EC4-0B0A-5EC3-B9DC-8FFFCA38C821</object-id><object-id xmlns:xlink="http://www.w3.org/1999/xlink" content-type="doi" xlink:type="simple">10.3897/BDJ.11.e105293.figure3a</object-id><label>Figure 3a.</label><caption><p><italic><tp:taxon-name><tp:taxon-name-part taxon-name-part-type="genus" reg="Picromerus">Picromerus</tp:taxon-name-part><tp:taxon-name-part taxon-name-part-type="species" reg="griseus">griseus</tp:taxon-name-part></tp:taxon-name></italic>.</p></caption><graphic xmlns:xlink="http://www.w3.org/1999/xlink" xlink:href="bdj-11-e105293-g003_a.jpg" xlink:type="simple" position="float" orientation="portrait" id="oo_840723.jpg"><uri content-type="original_file" xlink:type="simple">https://binary.pensoft.net/fig/840723</uri></graphic></fig><fig id="F9734451" position="float" orientation="portrait"><object-id xmlns:xlink="http://www.w3.org/1999/xlink" content-type="arpha" xlink:type="simple">141264B9-9ED8-5068-9FFA-90C1031EB905</object-id><object-id xmlns:xlink="http://www.w3.org/1999/xlink" content-type="doi" xlink:type="simple">10.3897/BDJ.11.e105293.figure3b</object-id><label>Figure 3b.</label><caption><p><italic><tp:taxon-name><tp:taxon-name-part taxon-name-part-type="genus" reg="Picromerus">Picromerus</tp:taxon-name-part><tp:taxon-name-part taxon-name-part-type="species" reg="bidens">bidens</tp:taxon-name-part></tp:taxon-name></italic>.</p></caption><graphic xmlns:xlink="http://www.w3.org/1999/xlink" xlink:href="bdj-11-e105293-g003_b.jpg" xlink:type="simple" position="float" orientation="portrait" id="oo_840727.jpg"><uri content-type="original_file" xlink:type="simple">https://binary.pensoft.net/fig/840727</uri></graphic></fig><fig id="F9734452" position="float" orientation="portrait"><object-id xmlns:xlink="http://www.w3.org/1999/xlink" content-type="arpha" xlink:type="simple">899C22B8-E2AC-5ED4-87F3-7FE46B111054</object-id><object-id xmlns:xlink="http://www.w3.org/1999/xlink" content-type="doi" xlink:type="simple">10.3897/BDJ.11.e105293.figure3c</object-id><label>Figure 3c.</label><caption><p><italic><tp:taxon-name><tp:taxon-name-part taxon-name-part-type="genus" reg="Picromerus">Picromerus</tp:taxon-name-part><tp:taxon-name-part taxon-name-part-type="species" reg="lewisi">lewisi</tp:taxon-name-part></tp:taxon-name></italic>.</p></caption><graphic xmlns:xlink="http://www.w3.org/1999/xlink" xlink:href="bdj-11-e105293-g003_c.jpg" xlink:type="simple" position="float" orientation="portrait" id="oo_840729.jpg"><uri content-type="original_file" xlink:type="simple">https://binary.pensoft.net/fig/840729</uri></graphic></fig></fig-group><fig id="F9734450" position="float" orientation="portrait"><object-id xmlns:xlink="http://www.w3.org/1999/xlink" content-type="arpha" xlink:type="simple">3C187EC4-0B0A-5EC3-B9DC-8FFFCA38C821</object-id><object-id xmlns:xlink="http://www.w3.org/1999/xlink" content-type="doi" xlink:type="simple">10.3897/BDJ.11.e105293.figure3a</object-id><label>Figure 3a.</label><caption><p><italic><tp:taxon-name><tp:taxon-name-part taxon-name-part-type="genus" reg="Picromerus">Picromerus</tp:taxon-name-part><tp:taxon-name-part taxon-name-part-type="species" reg="griseus">griseus</tp:taxon-name-part></tp:taxon-name></italic>.</p></caption><graphic xmlns:xlink="http://www.w3.org/1999/xlink" xlink:href="bdj-11-e105293-g003_a.jpg" xlink:type="simple" position="float" orientation="portrait" id="oo_840723.jpg"><uri content-type="original_file" xlink:type="simple">https://binary.pensoft.net/fig/840723</uri></graphic></fig><fig-group id="F9734697" position="float" orientation="portrait"><caption><p>Genital capsules of three species of <italic><tp:taxon-name><tp:taxon-name-part taxon-name-part-type="genus" reg="Picromerus">Picromerus</tp:taxon-name-part></tp:taxon-name></italic> from Japan, caudal view.</p></caption><fig id="F9734702" position="float" orientation="portrait"><object-id xmlns:xlink="http://www.w3.org/1999/xlink" content-type="arpha" xlink:type="simple">3BEEF9D4-D72C-5F33-8043-E749BAEB1CA3</object-id><object-id xmlns:xlink="http://www.w3.org/1999/xlink" content-type="doi" xlink:type="simple">10.3897/BDJ.11.e105293.figure5a</object-id><label>Figure 5a.</label><caption><p><italic><tp:taxon-name><tp:taxon-name-part taxon-name-part-type="genus" reg="Picromerus">Picromerus</tp:taxon-name-part><tp:taxon-name-part taxon-name-part-type="species" reg="griseus">griseus</tp:taxon-name-part></tp:taxon-name></italic>.</p></caption><graphic xmlns:xlink="http://www.w3.org/1999/xlink" xlink:href="bdj-11-e105293-g005_a.jpg" xlink:type="simple" position="float" orientation="portrait" id="oo_840736.jpg"><uri content-type="original_file" xlink:type="simple">https://binary.pensoft.net/fig/840736</uri></graphic></fig><fig id="F9734703" position="float" orientation="portrait"><object-id xmlns:xlink="http://www.w3.org/1999/xlink" content-type="arpha" xlink:type="simple">4CB72141-EEF7-5254-8244-591AF31D76BA</object-id><object-id xmlns:xlink="http://www.w3.org/1999/xlink" content-type="doi" xlink:type="simple">10.3897/BDJ.11.e105293.figure5b</object-id><label>Figure 5b.</label><caption><p><italic><tp:taxon-name><tp:taxon-name-part taxon-name-part-type="genus" reg="Picromerus">Picromerus</tp:taxon-name-part><tp:taxon-name-part taxon-name-part-type="species" reg="bidens">bidens</tp:taxon-name-part></tp:taxon-name></italic>.</p></caption><graphic xmlns:xlink="http://www.w3.org/1999/xlink" xlink:href="bdj-11-e105293-g005_b.jpg" xlink:type="simple" position="float" orientation="portrait" id="oo_840737.jpg"><uri content-type="original_file" xlink:type="simple">https://binary.pensoft.net/fig/840737</uri></graphic></fig><fig id="F9734704" position="float" orientation="portrait"><object-id xmlns:xlink="http://www.w3.org/1999/xlink" content-type="arpha" xlink:type="simple">57163BD4-2A5E-59B3-813E-3663C39B91D8</object-id><object-id xmlns:xlink="http://www.w3.org/1999/xlink" content-type="doi" xlink:type="simple">10.3897/BDJ.11.e105293.figure5c</object-id><label>Figure 5c.</label><caption><p><italic><tp:taxon-name><tp:taxon-name-part taxon-name-part-type="genus" reg="Picromerus">Picromerus</tp:taxon-name-part><tp:taxon-name-part taxon-name-part-type="species" reg="lewisi">lewisi</tp:taxon-name-part></tp:taxon-name></italic>.</p></caption><graphic xmlns:xlink="http://www.w3.org/1999/xlink" xlink:href="bdj-11-e105293-g005_c.jpg" xlink:type="simple" position="float" orientation="portrait" id="oo_840742.jpg"><uri content-type="original_file" xlink:type="simple">https://binary.pensoft.net/fig/840742</uri></graphic></fig></fig-group><fig id="F9734702" position="float" orientation="portrait"><object-id xmlns:xlink="http://www.w3.org/1999/xlink" content-type="arpha" xlink:type="simple">3BEEF9D4-D72C-5F33-8043-E749BAEB1CA3</object-id><object-id xmlns:xlink="http://www.w3.org/1999/xlink" content-type="doi" xlink:type="simple">10.3897/BDJ.11.e105293.figure5a</object-id><label>Figure 5a.</label><caption><p><italic><tp:taxon-name><tp:taxon-name-part taxon-name-part-type="genus" reg="Picromerus">Picromerus</tp:taxon-name-part><tp:taxon-name-part taxon-name-part-type="species" reg="griseus">griseus</tp:taxon-name-part></tp:taxon-name></italic>.</p></caption><graphic xmlns:xlink="http://www.w3.org/1999/xlink" xlink:href="bdj-11-e105293-g005_a.jpg" xlink:type="simple" position="float" orientation="portrait" id="oo_840736.jpg"><uri content-type="original_file" xlink:type="simple">https://binary.pensoft.net/fig/840736</uri></graphic></fig><fig-group id="F9734706" position="float" orientation="portrait"><caption><p>Parameres of three species of <italic><tp:taxon-name><tp:taxon-name-part taxon-name-part-type="genus" reg="Picromerus">Picromerus</tp:taxon-name-part></tp:taxon-name></italic> from Japan, dorsolateral view.</p></caption><fig id="F9734719" position="float" orientation="portrait"><object-id xmlns:xlink="http://www.w3.org/1999/xlink" content-type="arpha" xlink:type="simple">9189BBC0-587F-5461-AA9E-E555FEB710A0</object-id><object-id xmlns:xlink="http://www.w3.org/1999/xlink" content-type="doi" xlink:type="simple">10.3897/BDJ.11.e105293.figure6a</object-id><label>Figure 6a.</label><caption><p><italic><tp:taxon-name><tp:taxon-name-part taxon-name-part-type="genus" reg="Picromerus">Picromerus</tp:taxon-name-part><tp:taxon-name-part taxon-name-part-type="species" reg="griseus">griseus</tp:taxon-name-part></tp:taxon-name></italic>.</p></caption><graphic xmlns:xlink="http://www.w3.org/1999/xlink" xlink:href="bdj-11-e105293-g006_a.jpg" xlink:type="simple" position="float" orientation="portrait" id="oo_840739.jpg"><uri content-type="original_file" xlink:type="simple">https://binary.pensoft.net/fig/840739</uri></graphic></fig><fig id="F9734720" position="float" orientation="portrait"><object-id xmlns:xlink="http://www.w3.org/1999/xlink" content-type="arpha" xlink:type="simple">C221A6EE-C363-517C-AAF4-391F360A2947</object-id><object-id xmlns:xlink="http://www.w3.org/1999/xlink" content-type="doi" xlink:type="simple">10.3897/BDJ.11.e105293.figure6b</object-id><label>Figure 6b.</label><caption><p><italic><tp:taxon-name><tp:taxon-name-part taxon-name-part-type="genus" reg="Picromerus">Picromerus</tp:taxon-name-part><tp:taxon-name-part taxon-name-part-type="species" reg="bidens">bidens</tp:taxon-name-part></tp:taxon-name></italic>.</p></caption><graphic xmlns:xlink="http://www.w3.org/1999/xlink" xlink:href="bdj-11-e105293-g006_b.jpg" xlink:type="simple" position="float" orientation="portrait" id="oo_840740.jpg"><uri content-type="original_file" xlink:type="simple">https://binary.pensoft.net/fig/840740</uri></graphic></fig><fig id="F9734721" position="float" orientation="portrait"><object-id xmlns:xlink="http://www.w3.org/1999/xlink" content-type="arpha" xlink:type="simple">C19842A6-EB06-5AA8-87A3-7B63841A25F6</object-id><object-id xmlns:xlink="http://www.w3.org/1999/xlink" content-type="doi" xlink:type="simple">10.3897/BDJ.11.e105293.figure6c</object-id><label>Figure 6c.</label><caption><p><italic><tp:taxon-name><tp:taxon-name-part taxon-name-part-type="genus" reg="Picromerus">Picromerus</tp:taxon-name-part><tp:taxon-name-part taxon-name-part-type="species" reg="lewisi">lewisi</tp:taxon-name-part></tp:taxon-name></italic>.</p></caption><graphic xmlns:xlink="http://www.w3.org/1999/xlink" xlink:href="bdj-11-e105293-g006_c.jpg" xlink:type="simple" position="float" orientation="portrait" id="oo_840741.jpg"><uri content-type="original_file" xlink:type="simple">https://binary.pensoft.net/fig/840741</uri></graphic></fig></fig-group><fig id="F9734719" position="float" orientation="portrait"><object-id xmlns:xlink="http://www.w3.org/1999/xlink" content-type="arpha" xlink:type="simple">9189BBC0-587F-5461-AA9E-E555FEB710A0</object-id><object-id xmlns:xlink="http://www.w3.org/1999/xlink" content-type="doi" xlink:type="simple">10.3897/BDJ.11.e105293.figure6a</object-id><label>Figure 6a.</label><caption><p><italic><tp:taxon-name><tp:taxon-name-part taxon-name-part-type="genus" reg="Picromerus">Picromerus</tp:taxon-name-part><tp:taxon-name-part taxon-name-part-type="species" reg="griseus">griseus</tp:taxon-name-part></tp:taxon-name></italic>.</p></caption><graphic xmlns:xlink="http://www.w3.org/1999/xlink" xlink:href="bdj-11-e105293-g006_a.jpg" xlink:type="simple" position="float" orientation="portrait" id="oo_840739.jpg"><uri content-type="original_file" xlink:type="simple">https://binary.pensoft.net/fig/840739</uri></graphic></fig><fig id="F9734405" position="float" orientation="portrait"><object-id xmlns:xlink="http://www.w3.org/1999/xlink" content-type="arpha" xlink:type="simple">1170A64E-2279-5C69-B005-FA771DE6A7A8</object-id><object-id xmlns:xlink="http://www.w3.org/1999/xlink" content-type="doi" xlink:type="simple">10.3897/BDJ.11.e105293.figure1c</object-id><label>Figure 1c.</label><caption><p><italic><tp:taxon-name><tp:taxon-name-part taxon-name-part-type="genus" reg="Picromerus">Picromerus</tp:taxon-name-part><tp:taxon-name-part taxon-name-part-type="species" reg="bidens">bidens</tp:taxon-name-part></tp:taxon-name></italic>, dorsal view.</p></caption><graphic xmlns:xlink="http://www.w3.org/1999/xlink" xlink:href="bdj-11-e105293-g001_c.jpg" xlink:type="simple" position="float" orientation="portrait" id="oo_840745.jpg"><uri content-type="original_file" xlink:type="simple">https://binary.pensoft.net/fig/840745</uri></graphic></fig><fig id="F9734406" position="float" orientation="portrait"><object-id xmlns:xlink="http://www.w3.org/1999/xlink" content-type="arpha" xlink:type="simple">B57BE635-2A6A-5ECD-944C-7FC8FD7E1CA7</object-id><object-id xmlns:xlink="http://www.w3.org/1999/xlink" content-type="doi" xlink:type="simple">10.3897/BDJ.11.e105293.figure1d</object-id><label>Figure 1d.</label><caption><p><italic><tp:taxon-name><tp:taxon-name-part taxon-name-part-type="genus" reg="Picromerus">Picromerus</tp:taxon-name-part><tp:taxon-name-part taxon-name-part-type="species" reg="lewisi">lewisi</tp:taxon-name-part></tp:taxon-name></italic>, dorsal view.</p></caption><graphic xmlns:xlink="http://www.w3.org/1999/xlink" xlink:href="bdj-11-e105293-g001_d.jpg" xlink:type="simple" position="float" orientation="portrait" id="oo_840746.jpg"><uri content-type="original_file" xlink:type="simple">https://binary.pensoft.net/fig/840746</uri></graphic></fig><fig-group id="F9734767" position="float" orientation="portrait"><caption><p>Living individuals of two species of <italic><tp:taxon-name><tp:taxon-name-part taxon-name-part-type="genus" reg="Picromerus">Picromerus</tp:taxon-name-part></tp:taxon-name></italic> from Japan.</p></caption><fig id="F9734772" position="float" orientation="portrait"><object-id xmlns:xlink="http://www.w3.org/1999/xlink" content-type="arpha" xlink:type="simple">DB283B51-3F24-5261-9A8C-2E7BA97BBFA7</object-id><object-id xmlns:xlink="http://www.w3.org/1999/xlink" content-type="doi" xlink:type="simple">10.3897/BDJ.11.e105293.figure7a</object-id><label>Figure 7a.</label><caption><p><italic><tp:taxon-name><tp:taxon-name-part taxon-name-part-type="genus" reg="Picromerus">Picromerus</tp:taxon-name-part><tp:taxon-name-part taxon-name-part-type="species" reg="bidens">bidens</tp:taxon-name-part></tp:taxon-name></italic>.</p></caption><graphic xmlns:xlink="http://www.w3.org/1999/xlink" xlink:href="bdj-11-e105293-g007_a.jpg" xlink:type="simple" position="float" orientation="portrait" id="oo_840748.jpg"><uri content-type="original_file" xlink:type="simple">https://binary.pensoft.net/fig/840748</uri></graphic></fig><fig id="F9734773" position="float" orientation="portrait"><object-id xmlns:xlink="http://www.w3.org/1999/xlink" content-type="arpha" xlink:type="simple">CF5E5FDF-0989-5F8F-80F0-1A5AF89CC8AC</object-id><object-id xmlns:xlink="http://www.w3.org/1999/xlink" content-type="doi" xlink:type="simple">10.3897/BDJ.11.e105293.figure7b</object-id><label>Figure 7b.</label><caption><p><italic><tp:taxon-name><tp:taxon-name-part taxon-name-part-type="genus" reg="Picromerus">Picromerus</tp:taxon-name-part><tp:taxon-name-part taxon-name-part-type="species" reg="lewisi">lewisi</tp:taxon-name-part></tp:taxon-name></italic>.</p></caption><graphic xmlns:xlink="http://www.w3.org/1999/xlink" xlink:href="bdj-11-e105293-g007_b.jpg" xlink:type="simple" position="float" orientation="portrait" id="oo_840749.jpg"><uri content-type="original_file" xlink:type="simple">https://binary.pensoft.net/fig/840749</uri></graphic></fig></fig-group></tp:treatment-sec><ref-list><ref id="B9721003"><element-citation xmlns:xlink="http://www.w3.org/1999/xlink" publication-type="book" xlink:type="simple"><person-group person-group-type="author"><name name-style="western"><surname>Dallas</surname><given-names>W. S.</given-names></name></person-group><year>1851</year><source>List of the specimens of hemipterous insects in the collection of the British Museum. Part 1</source><publisher-name>Trustees of the British Museum</publisher-name><publisher-loc>London, United Kingdom</publisher-loc><size units="page">368</size></element-citation></ref><ref id="B9721181"><element-citation xmlns:xlink="http://www.w3.org/1999/xlink" publication-type="book" xlink:type="simple"><person-group person-group-type="author"><name name-style="western"><surname>Walker</surname><given-names>F.</given-names></name></person-group><year>1867</year><source>Catalogue of the specimens of heteropterous <tp:taxon-name><tp:taxon-name-part taxon-name-part-type="order">Hemiptera</tp:taxon-name-part></tp:taxon-name> in the collection of the British Museum. Part I</source><publisher-name>British Museum (Natural History)</publisher-name><publisher-loc>London, United Kingdom</publisher-loc><size units="page">240</size></element-citation></ref><ref id="B9721122"><element-citation xmlns:xlink="http://www.w3.org/1999/xlink" publication-type="chapter" xlink:type="simple"><person-group person-group-type="author"><name name-style="western"><surname>Schouteden</surname><given-names>H.</given-names></name></person-group><year>1907</year><chapter-title>Heteroptera, Fam. Pentatomidae, Subfamily Asopinae (Amyotinae)</chapter-title><person-group person-group-type="editor"><name name-style="western"><surname>Wytsman</surname><given-names>M. P.</given-names></name></person-group><source>Genera Insectorum</source><publisher-name>Wytsman</publisher-name><publisher-loc>Bruxelles, Belgium</publisher-loc><size units="page">1–82</size></element-citation></ref><ref id="B9721011"><element-citation xmlns:xlink="http://www.w3.org/1999/xlink" publication-type="article" xlink:type="simple"><person-group person-group-type="author"><name name-style="western"><surname>Distant</surname><given-names>W. L.</given-names></name></person-group><year>1900</year><article-title>Rhynchotal notes.—V. <tp:taxon-name><tp:taxon-name-part taxon-name-part-type="suborder">Heteroptera</tp:taxon-name-part></tp:taxon-name>: Asopinæ and Tessaratominæ</article-title><source>Annals and Magazine of Natural History (Series 7)</source><volume>6</volume><fpage>55</fpage><lpage>64</lpage><pub-id pub-id-type="doi">10.1080/00222930008678340</pub-id></element-citation></ref><ref id="B9720994"><element-citation xmlns:xlink="http://www.w3.org/1999/xlink" publication-type="article" xlink:type="simple"><person-group person-group-type="author"><name name-style="western"><surname>Breddin</surname><given-names>G.</given-names></name></person-group><year>1902</year><article-title>Beiträge zur Kenntniss der malayischen und indischen Pentatomiden</article-title><source>Wiener Entomologische Zeitung</source><volume>21</volume><fpage>94</fpage><lpage>101</lpage></element-citation></ref><ref id="B9721164"><element-citation xmlns:xlink="http://www.w3.org/1999/xlink" publication-type="article" xlink:type="simple"><person-group person-group-type="author"><name name-style="western"><surname>Thomas</surname><given-names>D. B.</given-names></name></person-group><year>1994</year><article-title>Taxonomic synopsis of the Old World <tp:taxon-name><tp:taxon-name-part taxon-name-part-type="subfamily">Asopinae</tp:taxon-name-part></tp:taxon-name> genera (<tp:taxon-name><tp:taxon-name-part taxon-name-part-type="suborder">Heteroptera</tp:taxon-name-part></tp:taxon-name>: <tp:taxon-name><tp:taxon-name-part taxon-name-part-type="family">Pentatomidae</tp:taxon-name-part></tp:taxon-name>)</article-title><source><tp:taxon-name><tp:taxon-name-part taxon-name-part-type="class">Insecta</tp:taxon-name-part></tp:taxon-name> Mundi</source><volume>8</volume><fpage>145</fpage><lpage>212</lpage></element-citation></ref><ref id="B9721033"><element-citation xmlns:xlink="http://www.w3.org/1999/xlink" publication-type="article" xlink:type="simple"><person-group person-group-type="author"><name name-style="western"><surname>Gaedike</surname><given-names>H.</given-names></name></person-group><year>1971</year><article-title>Katalog der in den Sammlungen des ehemaligen Deutschen Entomologischen Institutes aufbewahrten Typen.—V</article-title><source>Beiträge zur Entomologie</source><volume>21</volume><fpage>79</fpage><lpage>159</lpage></element-citation></ref><ref id="B9721092"><element-citation xmlns:xlink="http://www.w3.org/1999/xlink" publication-type="chapter" xlink:type="simple"><person-group person-group-type="author"><name name-style="western"><surname>Rider</surname><given-names>D. A.</given-names></name></person-group><year>2006</year><chapter-title>Family Pentatomidae Leach, 1815</chapter-title><person-group person-group-type="editor"><name name-style="western"><surname>Aukema</surname><given-names>B.</given-names></name><name name-style="western"><surname>Rieger</surname><given-names>C.</given-names></name></person-group><source>Catalogue of the <tp:taxon-name><tp:taxon-name-part taxon-name-part-type="suborder">Heteroptera</tp:taxon-name-part></tp:taxon-name> of the Palaearctic Region. Vol. 5. <tp:taxon-name><tp:taxon-name-part taxon-name-part-type="infraorder">Pentatomomorpha</tp:taxon-name-part></tp:taxon-name> II</source><publisher-name>The Netherlands Entomological Society</publisher-name><publisher-loc>Amsterdam, Netherlands</publisher-loc><size units="page">233–402</size><isbn>90-71912-28-0</isbn></element-citation></ref><ref id="B9721198"><element-citation xmlns:xlink="http://www.w3.org/1999/xlink" publication-type="article" xlink:type="simple"><person-group person-group-type="author"><name name-style="western"><surname>Zhao</surname><given-names>Q.</given-names></name><name name-style="western"><surname>Liu</surname><given-names>G.</given-names></name><name name-style="western"><surname>Bu</surname><given-names>W.</given-names></name></person-group><year>2013</year><article-title>A review of the Chinese species of the genus <italic><tp:taxon-name><tp:taxon-name-part taxon-name-part-type="genus" reg="Picromerus">Picromerus</tp:taxon-name-part></tp:taxon-name></italic> Amyot and Serville, with description of a new species (<tp:taxon-name><tp:taxon-name-part taxon-name-part-type="order">Hemiptera</tp:taxon-name-part></tp:taxon-name>: <tp:taxon-name><tp:taxon-name-part taxon-name-part-type="suborder">Heteroptera</tp:taxon-name-part></tp:taxon-name>: <tp:taxon-name><tp:taxon-name-part taxon-name-part-type="family">Pentatomidae</tp:taxon-name-part></tp:taxon-name>: <tp:taxon-name><tp:taxon-name-part taxon-name-part-type="subfamily">Asopinae</tp:taxon-name-part></tp:taxon-name>)</article-title><source>Zootaxa</source><volume>3613</volume><fpage>146</fpage><lpage>164</lpage><pub-id pub-id-type="doi">10.5281/zenodo.5280138</pub-id></element-citation></ref><ref id="B9721207"><element-citation xmlns:xlink="http://www.w3.org/1999/xlink" publication-type="book" xlink:type="simple"><person-group person-group-type="author"><name name-style="western"><surname>Zheng</surname><given-names>S.</given-names></name><name name-style="western"><surname>Lin</surname><given-names>Y.</given-names></name></person-group><year>2013</year><source>椿象圖鑑</source><trans-title>Encyclopedia of <tp:taxon-name><tp:taxon-name-part taxon-name-part-type="suborder">Heteroptera</tp:taxon-name-part></tp:taxon-name> from Taiwan</trans-title><publisher-name>Morning Star Publishing Co., Ltd.</publisher-name><publisher-loc>Taichung, Taiwan</publisher-loc><size units="page">381</size><comment content-type="language">Chinese</comment><isbn>978-986-177-739-9</isbn></element-citation></ref></ref-list></tp:taxon-treatment>
