# Supplementary material for: First record of the predatory stink bug species Picromerusgriseus (Dallas) (Hemiptera, Heteroptera, Pentatomidae, Asopinae) in Japan, with an illustrated key to the Japanese species of the genus Picromerus Amyot & Serville
Source: Biodivers Data J. 2023 May 17;11:e105293. doi: 10.3897/BDJ.11.e105293 (PMC10209712; doi:10.3897/BDJ.11.e105293)
Supplement: XML Treatment for Picromerus bidens [file BDJ.11.e105293-treatment2.xml]

<!DOCTYPE tp:taxon-treatment
  PUBLIC "-//TaxonX//DTD Taxonomic Treatment Publishing DTD v0 20100105//EN" "tax-treatment-NSO.dtd">
<tp:taxon-treatment xmlns:tp="http://www.plazi.org/taxpub"><tp:treatment-meta><mixed-citation publication-type="journal"><person-group><name><surname>Souma</surname><given-names>Jun</given-names></name><name><surname>Utagawa</surname><given-names>Akihiro</given-names></name><name><surname>Ishikawa</surname><given-names>Tadashi</given-names></name></person-group><article-title>First record of the predatory stink bug species <italic><tp:taxon-name><tp:taxon-name-part taxon-name-part-type="genus" reg="Picromerus">Picromerus</tp:taxon-name-part><tp:taxon-name-part taxon-name-part-type="species" reg="griseus">griseus</tp:taxon-name-part></tp:taxon-name></italic> (Dallas) (<tp:taxon-name><tp:taxon-name-part taxon-name-part-type="order">Hemiptera</tp:taxon-name-part></tp:taxon-name>, <tp:taxon-name><tp:taxon-name-part taxon-name-part-type="suborder">Heteroptera</tp:taxon-name-part></tp:taxon-name>, <tp:taxon-name><tp:taxon-name-part taxon-name-part-type="family">Pentatomidae</tp:taxon-name-part></tp:taxon-name>, <tp:taxon-name><tp:taxon-name-part taxon-name-part-type="subfamily">Asopinae</tp:taxon-name-part></tp:taxon-name>) in Japan, with an illustrated key to the Japanese species of the genus <italic><tp:taxon-name><tp:taxon-name-part taxon-name-part-type="genus" reg="Picromerus">Picromerus</tp:taxon-name-part></tp:taxon-name></italic> Amyot &amp; Serville</article-title><source>Biodivers Data J</source><day>17</day><month>05</month><year>2023</year><volume>11</volume><pub-id pub-id-type="doi">10.3897/BDJ.11.e105293</pub-id></mixed-citation></tp:treatment-meta><tp:nomenclature><tp:taxon-name>
              <object-id xmlns:xlink="http://www.w3.org/1999/xlink" content-type="arpha" xlink:type="simple">446F3361-8AD0-525D-9221-AEDDD875210B</object-id>
              <tp:taxon-name-part taxon-name-part-type="genus">Picromerus</tp:taxon-name-part>
              <tp:taxon-name-part taxon-name-part-type="species">bidens</tp:taxon-name-part>
            </tp:taxon-name><tp:taxon-authority>(Linnaeus, 1758)</tp:taxon-authority></tp:nomenclature><tp:treatment-sec sec-type="Distribution"><title>Distribution</title><p>Afghanistan, Albania, Algeria, Armenia, Austria, Azerbaijan, Belgium, Bosnia Herzegovina, Bulgaria, Byelorussia, Canada, China, Croatia, Czech Republic, Denmark, Estonia, Finland, France, Georgia, Germany, Greece, Hungary, Iran, Ireland, Italy, Japan (Kunashiri Island, Hokkaido, Rishiri Island, Honshu), Kazakhstan, Kirgizia, Korea, Latvia, Liechtenstein, Lithuania, Luxemburg, Macedonia, Moldavia, Mongolia, Montenegro, Netherlands, Norway, Poland, Portugal, Romania, Russia, Serbia, Slovakia, Slovenia, Spain, Sweden, Switzerland, Tajikistan, Turkey, Ukraine, United Kingdom, USA, Uzbekistan (<xref ref-type="bibr" rid="B9721164">Thomas 1994</xref>, <xref ref-type="bibr" rid="B9721055">Kanyukova and Marusik 2006</xref>, <xref ref-type="bibr" rid="B9721092">Rider 2006</xref>, <xref ref-type="bibr" rid="B9721151">Takai and Ishikawa 2012</xref>, <xref ref-type="bibr" rid="B9720986">Aukema et al. 2013</xref>, <xref ref-type="bibr" rid="B9721198">Zhao et al. 2013</xref>, <xref ref-type="bibr" rid="B9721042">Ishikawa 2016</xref>, <xref ref-type="bibr" rid="B9721105">Roca-Cusachs et al. 2020</xref>).</p></tp:treatment-sec><ref-list><ref id="B9721164"><element-citation xmlns:xlink="http://www.w3.org/1999/xlink" publication-type="article" xlink:type="simple"><person-group person-group-type="author"><name name-style="western"><surname>Thomas</surname><given-names>D. B.</given-names></name></person-group><year>1994</year><article-title>Taxonomic synopsis of the Old World <tp:taxon-name><tp:taxon-name-part taxon-name-part-type="subfamily">Asopinae</tp:taxon-name-part></tp:taxon-name> genera (<tp:taxon-name><tp:taxon-name-part taxon-name-part-type="suborder">Heteroptera</tp:taxon-name-part></tp:taxon-name>: <tp:taxon-name><tp:taxon-name-part taxon-name-part-type="family">Pentatomidae</tp:taxon-name-part></tp:taxon-name>)</article-title><source><tp:taxon-name><tp:taxon-name-part taxon-name-part-type="class">Insecta</tp:taxon-name-part></tp:taxon-name> Mundi</source><volume>8</volume><fpage>145</fpage><lpage>212</lpage></element-citation></ref><ref id="B9721055"><element-citation xmlns:xlink="http://www.w3.org/1999/xlink" publication-type="article" xlink:type="simple"><person-group person-group-type="author"><name name-style="western"><surname>Kanyukova</surname><given-names>E. V.</given-names></name><name name-style="western"><surname>Marusik</surname><given-names>Y. M.</given-names></name></person-group><year>2006</year><article-title>A check-list of <tp:taxon-name><tp:taxon-name-part taxon-name-part-type="suborder">Heteroptera</tp:taxon-name-part></tp:taxon-name> of the Kuril Islands and brief zoogeographical survey of the fauna</article-title><source>Biodiversity and Biogeography of the Kuril Islands and Sakhalin</source><volume>2</volume><fpage>161</fpage><lpage>174</lpage></element-citation></ref><ref id="B9721092"><element-citation xmlns:xlink="http://www.w3.org/1999/xlink" publication-type="chapter" xlink:type="simple"><person-group person-group-type="author"><name name-style="western"><surname>Rider</surname><given-names>D. A.</given-names></name></person-group><year>2006</year><chapter-title>Family Pentatomidae Leach, 1815</chapter-title><person-group person-group-type="editor"><name name-style="western"><surname>Aukema</surname><given-names>B.</given-names></name><name name-style="western"><surname>Rieger</surname><given-names>C.</given-names></name></person-group><source>Catalogue of the <tp:taxon-name><tp:taxon-name-part taxon-name-part-type="suborder">Heteroptera</tp:taxon-name-part></tp:taxon-name> of the Palaearctic Region. Vol. 5. <tp:taxon-name><tp:taxon-name-part taxon-name-part-type="infraorder">Pentatomomorpha</tp:taxon-name-part></tp:taxon-name> II</source><publisher-name>The Netherlands Entomological Society</publisher-name><publisher-loc>Amsterdam, Netherlands</publisher-loc><size units="page">233–402</size><isbn>90-71912-28-0</isbn></element-citation></ref><ref id="B9721151"><element-citation xmlns:xlink="http://www.w3.org/1999/xlink" publication-type="chapter" xlink:type="simple"><person-group person-group-type="author"><name name-style="western"><surname>Takai</surname><given-names>M.</given-names></name><name name-style="western"><surname>Ishikawa</surname><given-names>T.</given-names></name></person-group><year>2012</year><chapter-title>Family Pentatomidae Leach, 1815 Stink bugs</chapter-title><person-group person-group-type="editor"><name name-style="western"><surname>Ishikawa</surname><given-names>T.</given-names></name><name name-style="western"><surname>Takai</surname><given-names>M.</given-names></name><name name-style="western"><surname>Yasunaga</surname><given-names>T.</given-names></name></person-group><source>A ﬁeld guide to Japanese bugs. Terrestrial heteropterans III</source><publisher-name>Zenkoku Noson Kyoiku Kyokai Publishing Co., Ltd.</publisher-name><publisher-loc>Tokyo</publisher-loc><size units="page">466–497</size><comment content-type="language">Japanese</comment><isbn>978-4-88137-168-8</isbn></element-citation></ref><ref id="B9720986"><element-citation xmlns:xlink="http://www.w3.org/1999/xlink" publication-type="book" xlink:type="simple"><person-group person-group-type="author"><name name-style="western"><surname>Aukema</surname><given-names>B.</given-names></name><name name-style="western"><surname>Rieger</surname><given-names>C.</given-names></name><name name-style="western"><surname>Rabitsch</surname><given-names>W.</given-names></name></person-group><year>2013</year><source>Catalogue of the <tp:taxon-name><tp:taxon-name-part taxon-name-part-type="suborder">Heteroptera</tp:taxon-name-part></tp:taxon-name> of the Palaearctic Region. Vol. 6, Supplement</source><publisher-name>The Netherlands Entomological Society</publisher-name><publisher-loc>Amsterdam, Netherlands</publisher-loc><size units="page">629</size><isbn>978-90-71912-35-1</isbn></element-citation></ref><ref id="B9721198"><element-citation xmlns:xlink="http://www.w3.org/1999/xlink" publication-type="article" xlink:type="simple"><person-group person-group-type="author"><name name-style="western"><surname>Zhao</surname><given-names>Q.</given-names></name><name name-style="western"><surname>Liu</surname><given-names>G.</given-names></name><name name-style="western"><surname>Bu</surname><given-names>W.</given-names></name></person-group><year>2013</year><article-title>A review of the Chinese species of the genus <italic><tp:taxon-name><tp:taxon-name-part taxon-name-part-type="genus" reg="Picromerus">Picromerus</tp:taxon-name-part></tp:taxon-name></italic> Amyot and Serville, with description of a new species (<tp:taxon-name><tp:taxon-name-part taxon-name-part-type="order">Hemiptera</tp:taxon-name-part></tp:taxon-name>: <tp:taxon-name><tp:taxon-name-part taxon-name-part-type="suborder">Heteroptera</tp:taxon-name-part></tp:taxon-name>: <tp:taxon-name><tp:taxon-name-part taxon-name-part-type="family">Pentatomidae</tp:taxon-name-part></tp:taxon-name>: <tp:taxon-name><tp:taxon-name-part taxon-name-part-type="subfamily">Asopinae</tp:taxon-name-part></tp:taxon-name>)</article-title><source>Zootaxa</source><volume>3613</volume><fpage>146</fpage><lpage>164</lpage><pub-id pub-id-type="doi">10.5281/zenodo.5280138</pub-id></element-citation></ref><ref id="B9721042"><element-citation xmlns:xlink="http://www.w3.org/1999/xlink" publication-type="chapter" xlink:type="simple"><person-group person-group-type="author"><name name-style="western"><surname>Ishikawa</surname><given-names>T.</given-names></name></person-group><year>2016</year><chapter-title>Family Pentatomidae</chapter-title><person-group person-group-type="editor"><name name-style="western"><surname>Hayashi</surname><given-names>M.</given-names></name><name name-style="western"><surname>Tomokuni</surname><given-names>T.</given-names></name><name name-style="western"><surname>Yoshizawa</surname><given-names>K.</given-names></name><name name-style="western"><surname>Ishikawa</surname><given-names>T.</given-names></name></person-group><source>Catalogue of the insects of Japan Volume 4 <tp:taxon-name><tp:taxon-name-part taxon-name-part-type="superorder">Paraneoptera</tp:taxon-name-part></tp:taxon-name></source><publisher-name>Touka-shobo</publisher-name><publisher-loc>Fukuoka, Japan</publisher-loc><size units="page">494–504</size><isbn>978-4-434-21822-4</isbn></element-citation></ref><ref id="B9721105"><element-citation xmlns:xlink="http://www.w3.org/1999/xlink" publication-type="article" xlink:type="simple"><person-group person-group-type="author"><name name-style="western"><surname>Roca-Cusachs</surname><given-names>M.</given-names></name><name name-style="western"><surname>Kim</surname><given-names>J.</given-names></name><name name-style="western"><surname>Park</surname><given-names>J.</given-names></name><name name-style="western"><surname>Jung</surname><given-names>S.</given-names></name></person-group><year>2020</year><article-title>Taxonomic review of the predatory stink bugs of the Korean Peninsula (<tp:taxon-name><tp:taxon-name-part taxon-name-part-type="suborder">Heteroptera</tp:taxon-name-part></tp:taxon-name>: <tp:taxon-name><tp:taxon-name-part taxon-name-part-type="family">Pentatomidae</tp:taxon-name-part></tp:taxon-name>: <tp:taxon-name><tp:taxon-name-part taxon-name-part-type="subfamily">Asopinae</tp:taxon-name-part></tp:taxon-name>), with a key to the Korean species and a discussion of their usefulness as biological control agents</article-title><source>Journal of Asia-Pacific Entomology</source><volume>23</volume><fpage>113</fpage><lpage>123</lpage><pub-id pub-id-type="doi">10.1016/j.aspen.2019.09.006</pub-id></element-citation></ref></ref-list></tp:taxon-treatment>
