# Supplementary material for: First record of the predatory stink bug species Picromerusgriseus (Dallas) (Hemiptera, Heteroptera, Pentatomidae, Asopinae) in Japan, with an illustrated key to the Japanese species of the genus Picromerus Amyot & Serville
Source: Biodivers Data J. 2023 May 17;11:e105293. doi: 10.3897/BDJ.11.e105293 (PMC10209712; doi:10.3897/BDJ.11.e105293)
Supplement: XML Treatment for Picromerus lewisi [file BDJ.11.e105293-treatment4.xml]

<!DOCTYPE tp:taxon-treatment
  PUBLIC "-//TaxonX//DTD Taxonomic Treatment Publishing DTD v0 20100105//EN" "tax-treatment-NSO.dtd">
<tp:taxon-treatment xmlns:tp="http://www.plazi.org/taxpub"><tp:treatment-meta><mixed-citation publication-type="journal"><person-group><name><surname>Souma</surname><given-names>Jun</given-names></name><name><surname>Utagawa</surname><given-names>Akihiro</given-names></name><name><surname>Ishikawa</surname><given-names>Tadashi</given-names></name></person-group><article-title>First record of the predatory stink bug species <italic><tp:taxon-name><tp:taxon-name-part taxon-name-part-type="genus" reg="Picromerus">Picromerus</tp:taxon-name-part><tp:taxon-name-part taxon-name-part-type="species" reg="griseus">griseus</tp:taxon-name-part></tp:taxon-name></italic> (Dallas) (<tp:taxon-name><tp:taxon-name-part taxon-name-part-type="order">Hemiptera</tp:taxon-name-part></tp:taxon-name>, <tp:taxon-name><tp:taxon-name-part taxon-name-part-type="suborder">Heteroptera</tp:taxon-name-part></tp:taxon-name>, <tp:taxon-name><tp:taxon-name-part taxon-name-part-type="family">Pentatomidae</tp:taxon-name-part></tp:taxon-name>, <tp:taxon-name><tp:taxon-name-part taxon-name-part-type="subfamily">Asopinae</tp:taxon-name-part></tp:taxon-name>) in Japan, with an illustrated key to the Japanese species of the genus <italic><tp:taxon-name><tp:taxon-name-part taxon-name-part-type="genus" reg="Picromerus">Picromerus</tp:taxon-name-part></tp:taxon-name></italic> Amyot &amp; Serville</article-title><source>Biodivers Data J</source><day>17</day><month>05</month><year>2023</year><volume>11</volume><pub-id pub-id-type="doi">10.3897/BDJ.11.e105293</pub-id></mixed-citation></tp:treatment-meta><tp:nomenclature><tp:taxon-name>
              <object-id xmlns:xlink="http://www.w3.org/1999/xlink" content-type="arpha" xlink:type="simple">2C14B9D6-627C-5C5A-9583-5EBFCA81B192</object-id>
              <tp:taxon-name-part taxon-name-part-type="genus">Picromerus</tp:taxon-name-part>
              <tp:taxon-name-part taxon-name-part-type="species">lewisi</tp:taxon-name-part>
            </tp:taxon-name><tp:taxon-authority>Scott, 1874</tp:taxon-authority></tp:nomenclature><tp:treatment-sec sec-type="Distribution"><title>Distribution</title><p>China, Japan (Hokkaido, Honshu, Sado Island, Awa Island, Shikoku, Kyushu, Tsushima Island, Shimokoshiki Island, Shimoshima Island), Kazakhstan, Korea, Russia, Taiwan (<xref ref-type="bibr" rid="B9721189">Yasunaga et al. 1993</xref>, <xref ref-type="bibr" rid="B9721164">Thomas 1994</xref>, <xref ref-type="bibr" rid="B9721092">Rider 2006</xref>, <xref ref-type="bibr" rid="B9721151">Takai and Ishikawa 2012</xref>, <xref ref-type="bibr" rid="B9720986">Aukema et al. 2013</xref>, <xref ref-type="bibr" rid="B9721198">Zhao et al. 2013</xref>, <xref ref-type="bibr" rid="B9721207">Zheng and Lin 2013</xref>, <xref ref-type="bibr" rid="B9721042">Ishikawa 2016</xref>, <xref ref-type="bibr" rid="B9721064">Nozaki et al. 2016</xref>, <xref ref-type="bibr" rid="B9721105">Roca-Cusachs et al. 2020</xref>).</p></tp:treatment-sec><ref-list><ref id="B9721189"><element-citation xmlns:xlink="http://www.w3.org/1999/xlink" publication-type="book" xlink:type="simple"><person-group person-group-type="author"><name name-style="western"><surname>Yasunaga</surname><given-names>T.</given-names></name><name name-style="western"><surname>Takai</surname><given-names>M.</given-names></name><name name-style="western"><surname>Yamashita</surname><given-names>I.</given-names></name><name name-style="western"><surname>Kawamura</surname><given-names>M.</given-names></name><name name-style="western"><surname>Kawasawa</surname><given-names>T.</given-names></name></person-group><year>1993</year><source>A field guide to Japanese bugs. Terrestrial heteropterans</source><publisher-name>Zenkoku Noson Kyoiku Kyokai, Publishing Co., Ltd.</publisher-name><publisher-loc>Tokyo, Japan</publisher-loc><size units="page">380</size><comment content-type="language">Japanese</comment><isbn>4-88137-052-9</isbn></element-citation></ref><ref id="B9721164"><element-citation xmlns:xlink="http://www.w3.org/1999/xlink" publication-type="article" xlink:type="simple"><person-group person-group-type="author"><name name-style="western"><surname>Thomas</surname><given-names>D. B.</given-names></name></person-group><year>1994</year><article-title>Taxonomic synopsis of the Old World <tp:taxon-name><tp:taxon-name-part taxon-name-part-type="subfamily">Asopinae</tp:taxon-name-part></tp:taxon-name> genera (<tp:taxon-name><tp:taxon-name-part taxon-name-part-type="suborder">Heteroptera</tp:taxon-name-part></tp:taxon-name>: <tp:taxon-name><tp:taxon-name-part taxon-name-part-type="family">Pentatomidae</tp:taxon-name-part></tp:taxon-name>)</article-title><source><tp:taxon-name><tp:taxon-name-part taxon-name-part-type="class">Insecta</tp:taxon-name-part></tp:taxon-name> Mundi</source><volume>8</volume><fpage>145</fpage><lpage>212</lpage></element-citation></ref><ref id="B9721092"><element-citation xmlns:xlink="http://www.w3.org/1999/xlink" publication-type="chapter" xlink:type="simple"><person-group person-group-type="author"><name name-style="western"><surname>Rider</surname><given-names>D. A.</given-names></name></person-group><year>2006</year><chapter-title>Family Pentatomidae Leach, 1815</chapter-title><person-group person-group-type="editor"><name name-style="western"><surname>Aukema</surname><given-names>B.</given-names></name><name name-style="western"><surname>Rieger</surname><given-names>C.</given-names></name></person-group><source>Catalogue of the <tp:taxon-name><tp:taxon-name-part taxon-name-part-type="suborder">Heteroptera</tp:taxon-name-part></tp:taxon-name> of the Palaearctic Region. Vol. 5. <tp:taxon-name><tp:taxon-name-part taxon-name-part-type="infraorder">Pentatomomorpha</tp:taxon-name-part></tp:taxon-name> II</source><publisher-name>The Netherlands Entomological Society</publisher-name><publisher-loc>Amsterdam, Netherlands</publisher-loc><size units="page">233–402</size><isbn>90-71912-28-0</isbn></element-citation></ref><ref id="B9721151"><element-citation xmlns:xlink="http://www.w3.org/1999/xlink" publication-type="chapter" xlink:type="simple"><person-group person-group-type="author"><name name-style="western"><surname>Takai</surname><given-names>M.</given-names></name><name name-style="western"><surname>Ishikawa</surname><given-names>T.</given-names></name></person-group><year>2012</year><chapter-title>Family Pentatomidae Leach, 1815 Stink bugs</chapter-title><person-group person-group-type="editor"><name name-style="western"><surname>Ishikawa</surname><given-names>T.</given-names></name><name name-style="western"><surname>Takai</surname><given-names>M.</given-names></name><name name-style="western"><surname>Yasunaga</surname><given-names>T.</given-names></name></person-group><source>A ﬁeld guide to Japanese bugs. Terrestrial heteropterans III</source><publisher-name>Zenkoku Noson Kyoiku Kyokai Publishing Co., Ltd.</publisher-name><publisher-loc>Tokyo</publisher-loc><size units="page">466–497</size><comment content-type="language">Japanese</comment><isbn>978-4-88137-168-8</isbn></element-citation></ref><ref id="B9720986"><element-citation xmlns:xlink="http://www.w3.org/1999/xlink" publication-type="book" xlink:type="simple"><person-group person-group-type="author"><name name-style="western"><surname>Aukema</surname><given-names>B.</given-names></name><name name-style="western"><surname>Rieger</surname><given-names>C.</given-names></name><name name-style="western"><surname>Rabitsch</surname><given-names>W.</given-names></name></person-group><year>2013</year><source>Catalogue of the <tp:taxon-name><tp:taxon-name-part taxon-name-part-type="suborder">Heteroptera</tp:taxon-name-part></tp:taxon-name> of the Palaearctic Region. Vol. 6, Supplement</source><publisher-name>The Netherlands Entomological Society</publisher-name><publisher-loc>Amsterdam, Netherlands</publisher-loc><size units="page">629</size><isbn>978-90-71912-35-1</isbn></element-citation></ref><ref id="B9721198"><element-citation xmlns:xlink="http://www.w3.org/1999/xlink" publication-type="article" xlink:type="simple"><person-group person-group-type="author"><name name-style="western"><surname>Zhao</surname><given-names>Q.</given-names></name><name name-style="western"><surname>Liu</surname><given-names>G.</given-names></name><name name-style="western"><surname>Bu</surname><given-names>W.</given-names></name></person-group><year>2013</year><article-title>A review of the Chinese species of the genus <italic><tp:taxon-name><tp:taxon-name-part taxon-name-part-type="genus" reg="Picromerus">Picromerus</tp:taxon-name-part></tp:taxon-name></italic> Amyot and Serville, with description of a new species (<tp:taxon-name><tp:taxon-name-part taxon-name-part-type="order">Hemiptera</tp:taxon-name-part></tp:taxon-name>: <tp:taxon-name><tp:taxon-name-part taxon-name-part-type="suborder">Heteroptera</tp:taxon-name-part></tp:taxon-name>: <tp:taxon-name><tp:taxon-name-part taxon-name-part-type="family">Pentatomidae</tp:taxon-name-part></tp:taxon-name>: <tp:taxon-name><tp:taxon-name-part taxon-name-part-type="subfamily">Asopinae</tp:taxon-name-part></tp:taxon-name>)</article-title><source>Zootaxa</source><volume>3613</volume><fpage>146</fpage><lpage>164</lpage><pub-id pub-id-type="doi">10.5281/zenodo.5280138</pub-id></element-citation></ref><ref id="B9721207"><element-citation xmlns:xlink="http://www.w3.org/1999/xlink" publication-type="book" xlink:type="simple"><person-group person-group-type="author"><name name-style="western"><surname>Zheng</surname><given-names>S.</given-names></name><name name-style="western"><surname>Lin</surname><given-names>Y.</given-names></name></person-group><year>2013</year><source>椿象圖鑑</source><trans-title>Encyclopedia of <tp:taxon-name><tp:taxon-name-part taxon-name-part-type="suborder">Heteroptera</tp:taxon-name-part></tp:taxon-name> from Taiwan</trans-title><publisher-name>Morning Star Publishing Co., Ltd.</publisher-name><publisher-loc>Taichung, Taiwan</publisher-loc><size units="page">381</size><comment content-type="language">Chinese</comment><isbn>978-986-177-739-9</isbn></element-citation></ref><ref id="B9721042"><element-citation xmlns:xlink="http://www.w3.org/1999/xlink" publication-type="chapter" xlink:type="simple"><person-group person-group-type="author"><name name-style="western"><surname>Ishikawa</surname><given-names>T.</given-names></name></person-group><year>2016</year><chapter-title>Family Pentatomidae</chapter-title><person-group person-group-type="editor"><name name-style="western"><surname>Hayashi</surname><given-names>M.</given-names></name><name name-style="western"><surname>Tomokuni</surname><given-names>T.</given-names></name><name name-style="western"><surname>Yoshizawa</surname><given-names>K.</given-names></name><name name-style="western"><surname>Ishikawa</surname><given-names>T.</given-names></name></person-group><source>Catalogue of the insects of Japan Volume 4 <tp:taxon-name><tp:taxon-name-part taxon-name-part-type="superorder">Paraneoptera</tp:taxon-name-part></tp:taxon-name></source><publisher-name>Touka-shobo</publisher-name><publisher-loc>Fukuoka, Japan</publisher-loc><size units="page">494–504</size><isbn>978-4-434-21822-4</isbn></element-citation></ref><ref id="B9721064"><element-citation xmlns:xlink="http://www.w3.org/1999/xlink" publication-type="article" xlink:type="simple"><person-group person-group-type="author"><name name-style="western"><surname>Nozaki</surname><given-names>T.</given-names></name><name name-style="western"><surname>Nozaki</surname><given-names>Y.</given-names></name><name name-style="western"><surname>Uki</surname><given-names>K.</given-names></name><name name-style="western"><surname>Tsukada</surname><given-names>T.</given-names></name></person-group><year>2016</year><article-title>The heteropteran fauna in the Ushibuka area of the Amakusa Islands, Kumamoto Prefecture, Japan</article-title><source>Rostria</source><volume>60</volume><fpage>67</fpage><lpage>96</lpage><comment content-type="language">Japanese</comment></element-citation></ref><ref id="B9721105"><element-citation xmlns:xlink="http://www.w3.org/1999/xlink" publication-type="article" xlink:type="simple"><person-group person-group-type="author"><name name-style="western"><surname>Roca-Cusachs</surname><given-names>M.</given-names></name><name name-style="western"><surname>Kim</surname><given-names>J.</given-names></name><name name-style="western"><surname>Park</surname><given-names>J.</given-names></name><name name-style="western"><surname>Jung</surname><given-names>S.</given-names></name></person-group><year>2020</year><article-title>Taxonomic review of the predatory stink bugs of the Korean Peninsula (<tp:taxon-name><tp:taxon-name-part taxon-name-part-type="suborder">Heteroptera</tp:taxon-name-part></tp:taxon-name>: <tp:taxon-name><tp:taxon-name-part taxon-name-part-type="family">Pentatomidae</tp:taxon-name-part></tp:taxon-name>: <tp:taxon-name><tp:taxon-name-part taxon-name-part-type="subfamily">Asopinae</tp:taxon-name-part></tp:taxon-name>), with a key to the Korean species and a discussion of their usefulness as biological control agents</article-title><source>Journal of Asia-Pacific Entomology</source><volume>23</volume><fpage>113</fpage><lpage>123</lpage><pub-id pub-id-type="doi">10.1016/j.aspen.2019.09.006</pub-id></element-citation></ref></ref-list></tp:taxon-treatment>
